# Supplementary material for: A New Sampling Approach for the Detection of Swine Influenza a Virus on European Sow Farms
Source: Vet Sci. 2022 Jul 4;9(7):338. doi: 10.3390/vetsci9070338 (PMC9324471; doi:10.3390/vetsci9070338)
Supplement: Supplementary file 1 [file vetsci-09-00338-s001.zip]

Archive with 1 entries (1 files):
- vetsci-1796026-supplementary.xlsx
