# Supplementary material for: A New Sampling Approach for the Detection of Swine Influenza a Virus on European Sow Farms
Source: Vet Sci. 2022 Jul 4;9(7):338. doi: 10.3390/vetsci9070338 (PMC9324471; doi:10.3390/vetsci9070338)
Supplement: Supplementary file 1 [file vetsci-09-00338-s001.zip › vetsci-1796026-supplementary.xlsx]

## Sheet: Supplementary Material
					Suckling piglets	Weaners	Nursery
					(1-4 w.o.a.)	(4-6 w.o.a.)	(7-8 w.o.a)
no of farm (v/nv)	Country of farm	endemic (en)/ epidemic (ep) herd	Vaccination (Yes/No)	farrow-to-finish (ff)/ farrow+nursery (fn)	no of samples/	no of samples/	no of samples/
					no of positive/	no of positives/	no of positives/
					no of positive Ct<30 (Subtype)	no of positive Ct<30 (Subtype)	no of positive Ct<30 (Subtype)
39	Belgium	en	yes	fn	2/0/0	2/0/0	2/0/0
81	Denmark	en	yes	fn	2/0/0	2/0/0	2/2/2 (H1pdmN1)
82	Denmark	en	no	fn	2/0/0	2/1/0	2/2/1 (H1pdmN1)
91	Denmark	en	no	fn	2/1/0	2/2/2 (H1avN2)	2/2/2 (H1avN2, H1pdmN1)
92	Denmark	en	yes	fn	2/0/0	2/0/0	2/1/0
143	Denmark	en	no	fn	2/0/0	2/0/0	2/2/1 (H1pdmN1)
144	Denmark	ep	yes	fn	2/0/0	2/0/0	2/0/0
151	Denmark	en	yes	fn	2/1/1 (H1avN2)	2/0/0	2/0/0
152	Denmark	en	yes	fn	2/1/1	2/2/2 (H1avN2)	2/0/0
153	Denmark	ep	no	fn	2/1/1 (H1pdmN1)	2/2/0	2/0/0
154	Denmark	en	no	fn	2/0/0	2/2/1 (H1pdmN1)	2/0/0
155	Denmark	en	no	fn	2/2/2 (H1avN2)	2/1/1 (H1avN2)	2/0/0
156	Denmark	ep	no	fn	2/0/0	2/2/2 (H1pdmN1)	2/2/2 (H1pdmNx)
157	Denmark	en	yes	fn	2/0/0	2/2/2 (H1pdmN1)	2/0/0
158	Denmark	en	no	fn	2/1/0	2/0/0	2/0/0
159	Denmark	en	no	fn	2/1/1 (H1avN2)	2/2/1	2/1/0
160	Denmark	en	yes	fn	2/0/0	2/0/0	2/0/0
161	Denmark	en	yes	fn	2/0/0	2/2/2 (H1pdmN1)	2/1/0
162	Denmark	en	no	fn	2/0/0	2/1/1 (H1avN2)	2/0/0
163	Denmark	ep	yes	fn	2/2/2 (H1pdmN1)	2/2/2 (H1pdmNx)	2/2/1 (H1pdmNx)
164	Denmark	en	yes	fn	2/0/0	2/2/2 (H1avN2)	1/1/1
165	Denmark	ep	yes	fn	2/0/0	2/2/1 (H1avN2)	2/0/0
166	Denmark	ep	no	fn	2/2/2 (H1pdmN1)	2/2/1 (H1pdmNx)	2/0/0
167	Denmark	ep	no	fn	2/2/2 (H1pdmN1)	2/2/2 (H1pdmNx)	2/1/0
168	Denmark	ep	no	fn	2/2/2 (H1pdmN1)	2/0/0	2/1/0
170	Denmark	en	yes	fn	2/0/0	2/0/0	2/0/0
171	Denmark	ep	yes	fn	2/1/0	2/2/2 (H1avN2)	2/1/0
4	France	en	no	ff	2/2/1 (H1avN2)	2/2/0	2/0/0
7	France	en	yes	ff	2/0/0	2/0/0	2/0/0
53	France	en	no	ff	2/0/0	2/2/0	2/0/0
54	France	en	yes	fn	2/0/0	2/1/1 (H1avNx)	2/0/0
57	France	en	yes	ff	2/0/0	1/0/0	2/0/0
58	France	en	yes	ff	2/0/0	2/0/0	2/0/0
59	France	ep	yes	ff	2/0/0	2/0/0	2/0/0
175	France	en	yes	ff	2/2/2 (H1avN2)	2/2/0	2/1/0
177	France	en	yes	ff	2/0/0	2/0/0	2/1/0
180	France	en	no	ff	2/0/0	2/0/0	2/1/0
1	Germany	en	no	ff	3/0/0	1/0/0	2/2/0
3	Germany	ep	no	ff	2/0/0	2/0/0	2/0/0
5	Germany	en	no	fn	2/2/2 (H1huN2)	2/1/1 (H1avN1) (H1huN2)	2/0/0
9	Germany	en	no	fn	1/1/1 (H1avN1)	1/1/1	1/1/1
10	Germany	en	no	ff	2/1/1 (H1avN1)	2/2/2 (H1avN1)	2/2/2 (H1huN2)
11	Germany	ep	no	ff	2/0/0	2/2/0	2/0/0
13	Germany	ep	no	fn	2/0/0	2/0/0	2/0/0
15	Germany	en	yes	ff	2/2/2 (H1pdmN2)	2/1/0	2/1/0
16	Germany	en	yes	fn	1/1/1 (H1huN1)	2/2/2 (H1huN1)	1/0/0
17	Germany	ep	no	fn	2/2/2 (H1huN2)	2/0/0	2/0/0
25	Germany	ep	yes	fn	2/0/0	2/1/1	2/1/0
26	Germany	en	no	fn	2/0/0	2/0/0	2/0/0
33	Germany	en	yes	fn	2/2/0	2/0/0	2/1/1 (H1pdmN2)
35	Germany	en	yes	fn	2/1/1 (H1pdmN2)	2/1/0	2/0/0
36	Germany	ep	yes	ff	2/0/0	2/1/1 (H1avN1)	2/2/0
64	Germany	en	yes	ff	2/0/0	2/1/0	1/0/0
72	Germany	ep	yes	fn	2/0/0	1/0/0	2/2/1 (H1avN1)
88	Germany	ep	yes	fn	2/2/2 (H1pdmN2)	2/2/0	2/2/1 (H1pdmN2)
89	Germany	en	yes	fn	1/1/1 (H1pdmNx)	2/2/2 (H1pdmN2) (H3Nx)	2/2/2 (H1avN1) (H3Nx)
109	Germany	ep	no	fn	4/1/1 (H1avN1)	1/1/1 (H1avN1)	1/0/0
47	Greece	ep	yes	ff	36527	2/0/0	2/0/0
107	Hungary	ep	no	ff	1/1/1 (H1avN2)	1/1/1	1/1/1
117	Ireland	en	yes	ff	2/1/0	2/1/1 (H3N2)	2/1/1 (H3Nx)
118	Ireland	en	no	ff	2/1/0	2/0/0	2/2/1 (H3N2)
119	Ireland	en	yes	ff	2/0/0	2/2/1	2/0/0
120	Ireland	ep	no	ff	2/2/2 (H3N2)	2/2/1 (H1pdmNx)	2/2/0
121	Ireland	ep	yes	ff	2/1/1 (H1pdmN1)	2/2/1 (H1pdmN1)	2/0/0
122	Ireland	en	no	ff	2/0/0	2/0/0	2/0/0
40	Italy	en	yes	ff	2/1/1 (H1avN2)	1/0/0	1/1/1 (H1huN2)
41	Italy	ep	yes	fn	2/0/0	2/0/0	2/1/0
42	Italy	en	no	ff	3/0/0	1/0/0	2/0/0
43	Italy	en	no	ff	2/0/0	2/1/1 (H1huN1)	2/0/0
44	Italy	en	no	fn	2/2/2 (H1huN1)	2/0/0	2/0/0
45	Italy	ep	yes	ff	2/1/0	2/1/1 (H1avN1)	2/1/0
46	Italy	en	yes	ff	2/2/0	2/1/0	2/0/0
126	Italy	en	yes	fn	2/1/0	2/0/0	2/1/0
127	Italy	ep	yes	ff	2/1/1 (H1huN2)	2/1/1 (H1huN2)	2/2/2 (H1huN2)
128	Italy	en	yes	ff	2/0/0	2/0/0	2/0/0
129	Italy	en	yes	ff	2/0/0	2/0/0	2/0/0
130	Italy	en	no	fn	3/0/0	1/0/0	2/0/0
132	Italy	en	no	ff	2/0/0	2/0/0	2/0/0
133	Italy	en	yes	ff	2/0/0	2/1/1 (H1pdmN1)	2/0/0
134	Italy	en	yes	ff	4/0/0	1/0/0	1/0/0
135	Italy	en	no	fn	2/0/0	2/0/0	1/0/0
136	Italy	en	yes	ff	2/0/0	2/1/0	1/1/0
141	Italy	en	no	ff	2/0/0	2/0/0	2/2/0
142	Italy	ep	yes	ff	2/0/0	2/0/0	2/1/1 (H1pdmN1)
74	Netherlands	ep	yes	fn	2/2/1 (H1huN1)	2/2/1 (H1huN1)	2/2/1 (H1huNx)
75	Netherlands	ep	no	fn	2/2/0	2/2/0	2/0/0
76	Netherlands	en	no	ff	2/2/2 (H1avN1) (H1huNx)	2/1/0	2/1/0
83	Netherlands	en	yes	fn	2/0/0	2/0/0	2/0/0
85	Netherlands	en	yes	fn	2/0/0	2/2/1 (H1avNx)	2/2/2 (H1avNx, H1huNx)
145	Poland	en	no	ff	1/0/0	1/1/1 (H1huNx)	1/0/0
146	Poland	en	no	ff	1/0/0	1/1/1 (H1avN1)	1/1/0
147	Poland	en	no	ff	1/0/0	1/1/1 (H1pdmN1)	1/1/0
148	Poland	en	yes	ff	1/1/0	2/1/1	1/1/0
149	Poland	en	no	ff	1/0/0	1/1/1 (H1avN2)	1/1/1 (H1avN2)
150	Poland	en	no	ff	1/1/1 (H1avN2)	1/0/0	1/0/0
172	Poland	en	yes	ff	1/1/1 (H1pdmN2)	1/1/1 (H1pdmN2)	1/1/1 (H1pdmN2)
6	Spain	en	no	fn	2/0/0	2/0/0	2/0/0
18	Spain	en	no	fn	2/1/1 (H1avNx)	2/0/0	2/0/0
19	Spain	en	yes	fn	2/2/0	2/0/0	2/1/1 (H1avN2)
20	Spain	en	yes	fn	2/0/0	2/0/0	2/0/0
21	Spain	en	yes	fn	2/0/0	2/0/0	2/0/0
28	Spain	en	no	fn	2/2/0	2/0/0	2/0/0
29	Spain	en	no	fn	2/2/0	2/0/0	2/0/0
30	Spain	en	no	fn	2/0/0	2/0/0	2/0/0
31	Spain	en	no	fn	2/1/0	2/0/0	2/0/0
32	Spain	en	no	fn	2/2/1 (H3N2)	2/0/0	2/0/0
38	Spain	en	no	fn	2/2/1 (H1huN2)	2/0/0	2/0/0
56	Spain	en	yes	fn	2/0/0	2/2/2 (H1avN1) (H1pdmN1)	2/0/0
65	Spain	ep	yes	fn	2/0/0	2/1/1 (H1avN2)	2/0/0
66	Spain	ep	yes	fn	2/2/2 (H1avN2)	2/0/0	2/0/0
68	Spain	ep	no	fn	2/0/0	2/0/0	2/0/0
79	Spain	en	yes	fn	2/0/0	2/2/2 (H1avN2)	2/1/1 (H1avN2)
111	Spain	en	no	fn	2/2/1	2/0/0	2/2/1
93	UK	en	yes	ff	2/0/0	2/0/0	2/1/0
94	UK	ep	No	ff	2/1/0	2/2/1 (H1pdmN1)	2/2/0
95	UK	en	yes	fn	2/0/0	2/0/0	2/2/2 (H1avN2) (H1huN2)
96	UK	en	yes	fn	2/0/0	2/2/0	2/2/0
98	UK	ep	No	ff	2/0/0	2/0/0	2/2/2 (H1huN2)
99	UK	en	yes	fn	2/0/0	2/0/0	2/2/2 (H1huN2)
100	UK	en	yes	ff	2/1/1 (H1pdmN1)	2/2/1 (H1pdmN1)	36527
101	UK	ep	No	ff	2/0/0	2/0/0	2/0/0
102	UK	ep	yes	ff	2/0/0	2/0/0	2/0/0
103	UK	ep	yes	ff	2/1/0	2/0/0	2/2/2 (H1pdmN1pdm)
104	UK	en	yes	ff	2/2/0	2/2/1 (H1pdmN1)	2/2/0
105	UK	en	yes	ff	2/1/1	2/2/1 (H1pdmNx)	2/2/1 (H1huN2)
106	UK	en	yes	fn	2/0/0	2/0/0	2/0/0
112	UK	ep	No	ff	2/0/0	2/2/0	2/2/2 (H1huN2)
113	UK	ep	yes	ff	2/0/0	2/2/1 (H1huN2)	2/1/1 (H1huN2)
114	UK	ep	No	ff	2/2/2 (H1pdmN1pdm)	2/1/0	2/2/1 (H1huN2)
115	UK	en	No	ff	2/0/0	2/2/1 (H1huN2)	2/2/1 (H1huN2)
116	UK	ep	yes	fn	2/0/0	2/1/0	2/0/0
n=131					259/86/54	246/106/64	245/92/47
Table S1:	Individual results of each farm including information about country, course of disease, vaccination status, no. samples, no. positive and subtype detected in each age group of 131 farms tested (w.o.a.=week of age)
